# Supplementary material for: Genetic evidence for a western Chinese origin of broomcorn millet (Panicum miliaceum)
Source: Holocene. 2018 Sep 14;28(12):1968–78. doi: 10.1177/0959683618798116 (PMC6236650; doi:10.1177/0959683618798116)
Supplement: Table_S1_Chinese_Panicum_samples_and_genotypes_050218 – Supplemental material for Genetic evidence for a western Chinese origin of broomcorn millet (Panicum miliaceum) [file Table_S1_Chinese_Panicum_samples_and_genotypes_050218.xls]

## Sheet: Chinese samples
Table S1. Details of Chinese landrace samples genotyped de novo for this study. ND= no data. No true longitude and latitude data available for samples highlighted green, estimated as centre of the province.
							GBSS genotypes		Microsatellite genotypes
Sample code	Germplasm bank code	Province	Locality	Variety name	Estimated longitude	Estimated latitude	GBSSI-S	GBSSI-L	K004	K107	K145	K094a	K023	K025	K096	K013	K106	K061	K115	K014	K066a	K066b	K121	K134
AH	00004202	Anhui	Anhuitongshan	Lishuzi	118.723	30.0404	S0	LY	205/205	260/260	196/196	232/232	229/229	194/194	190/190	243/243	244/244	294/294	279/279	275/275	220/220	235/235	222/222	265/265
GD	00004198	Guangdong	Guangdonganding	Jinshoushu	113.536	22.4953	S0	Lf	205/205	260/260	196/196	230/230	?/?	196/196	190/190	257/257	241/241	294/294	273/273	289/289	220/220	235/235	222/222	263/263
GS1	00000711	Gansu	Jingyuan	Jingyuanzhongbaoqingmei	104.687	36.5652	S0	LY	205/205	260/260	196/196	230/230	?/?	196/196	190/190	257/257	241/241	294/294	273/273	289/289	220/220	235/235	222/222	265/265
GS2	00000713	Gansu	Huanxian	Huanxian60tianhongnianmei	107.309	36.5684	S0	LC	205/205	260/260	196/196	230/230	235/235	196/196	190/190	257/257	241/241	291/291	281/281	289/289	220/220	235/235	218/218	265/265
GS3	00000714	Gansu	Huanxian	Huanxianhuangruanmei	107.309	36.5684	S-15	Lf	205/205	260/260	196/196	230/230	229/229	196/196	190/190	248/248	241/241	294/294	279/279	281/281	220/220	235/235	218/218	263/263
GS4	00000718	Gansu	Huachi	Huachihongruanmeizi	107.99	36.4614	S-15	Lf	205/205	260/260	196/196	230/230	229/229	196/196	190/190	248/248	241/241	294/294	273/273	281/281	220/220	235/235	222/222	261/261
GS5	00000749	Gansu	Yongjing	Yongjingheimeizi	103.316	35.9417	S0	LC	205/205	260/260	196/196	229/229	232/232	196/196	187/190	257/257	241/241	291/291	273/281	289/289	220/220	235/235	222/222	263/263
GS6	00002776	Gansu	Gaolan	Gaolanjidanqing	103.948	36.3321	S0	Lf	205/205	260/260	196/196	230/230	229/229	196/196	190/190	257/257	241/241	291/291	273/273	289/289	220/220	235/235	222/222	258/258
GS7	00002778	Gansu	Gaolan	Gaolanbanlianhong	103.948	36.3321	S0	LC	205/205	260/260	196/196	230/230	231/231	196/196	190/190	248/248	241/241	294/294	273/273	281/281	220/220	235/235	222/222	263/263
GS8	00002780	Gansu	Lanzhou	Baiyinwuyanhuangmei	103.834	36.0613	S0	ND	205/205	260/260	196/196	230/230	235/235	196/196	187/187	257/257	241/241	291/291	281/281	289/289	220/220	235/235	222/222	265/265
GS9	00002783	Gansu	Yuzhong	Yuzhongxiaojinhuang	104.113	35.8431	S0	Lf	205/205	260/260	196/196	230/230	233/233	196/196	190/190	257/257	246/246	291/291	279/279	289/289	220/220	235/235	222/222	260/260
GS10	00002787	Gansu	Yuzhong	Yuzhonghuangmei	104.113	35.8431	S0	LC	205/205	260/260	196/196	230/230	229/229	196/196	190/190	248/248	241/241	291/291	273/273	281/281	220/220	232/232	222/222	260/260
GS11	00004950	Gansu	Jingyuan	Jingyuanjinzhouhong	104.687	36.5652	S0	LC	205/205	260/260	196/196	230/230	236/236	196/196	187/187	257/257	241/241	291/291	281/281	289/289	220/220	235/235	218/218	265/265
GS12	00004953	Gansu	Jingyuan	Jingyuandahuangmei	104.687	36.5652	S0	LC	205/205	260/260	196/196	230/230	229/229	196/196	190/190	257/257	241/241	294/294	273/273	289/289	220/220	235/235	218/218	254/254
GS13	00004963	Gansu	Dingxi	Dingxiqingmeizi	104.626	35.5806	S0	Lf	205/205	260/260	196/196	230/230	232/232	196/196	190/190	257/257	241/241	291/291	273/273	289/289	220/220	235/235	222/222	260/260
GS14	00006572	Gansu	ND	Jinjierhuangmei(shu)	100.295	37.34	S-15	LY	205/205	260/260	196/196	232/232	237/237	196/196	190/190	257/257	241/241	294/294	273/273	289/289	220/220	235/235	213/213	263/263
GS15	00006573	Gansu	ND	Ningshuoziganxiaohongmei	100.295	37.34	S-15	Lf	205/205	260/260	196/196	230/230	231/231	196/196	190/190	248/248	244/244	294/294	273/273	281/281	220/220	235/235	222/222	265/265
GS16	00007313	Gansu	ND	Niuhuangdamei	100.295	37.34	S0	LC	207/207	260/260	196/196	233/233	237/237	196/196	190/190	257/257	241/241	294/294	281/281	289/289	220/220	235/235	222/222	265/265
GS17	00007320	Gansu	ND	Jinjixiaohuangmei	100.295	37.34	S0	LC	205/205	260/260	196/196	230/230	231/231	196/196	190/190	248/248	241/241	294/294	273/273	281/281	220/220	235/235	222/222	256/256
GS18	00007324	Gansu	ND	Ziganmei	100.295	37.34	S0	Lf	205/205	260/260	196/196	230/230	237/237	196/196	187/187	248/257	241/241	291/291	281/281	281/289	220/220	235/235	222/222	261/261
GS19	00007326	Gansu	ND	Baimei	100.295	37.34	S0	LC	205/205	260/260	196/196	230/230	232/232	196/196	187/187	248/248	241/241	291/291	273/273	281/281	220/220	235/235	222/222	265/265
GS20	00007327	Gansu	ND	Baianhongmei	100.295	37.34	S0	ND	205/205	260/260	196/196	230/230	231/231	196/196	190/190	257/257	241/241	294/294	273/273	289/289	220/220	235/235	218/218	265/265
GS21	00007333	Gansu	ND	Huangmeizi	100.295	37.34	S0	Lf	205/205	260/260	196/196	230/230	229/229	196/196	190/190	248/248	241/241	294/294	273/273	281/289	220/220	235/235	222/222	265/265
GS22		Gansu	Huanxian	Huanxianmodami	107.309	36.5684	S0	LY	205/205	260/260	196/196	230/230	229/229	196/196	187/187	248/248	241/241	294/294	273/273	281/281	220/220	235/235	222/222	263/263
GS23		Gansu	Zhenyuan	Zhenyuandamizi	107.201	35.6775	S0	LC	205/205	260/260	196/196	231/231	235/235	196/196	190/190	257/257	241/241	294/294	273/273	289/289	220/220	235/235	213/213	265/265
GS24		Gansu	Jingyuan	Heishuzi	106.331	35.4982	S0	Lf	205/205	260/260	196/196	230/230	229/229	196/196	190/190	257/257	241/241	291/291	281/281	289/289	220/220	235/235	222/222	261/261
GS25		Gansu	Jingyuan	Hongshuzi	106.331	35.4982	S0	Lf	205/205	260/260	196/196	230/230	229/229	196/196	190/190	248/248	241/241	294/294	273/273	281/281	220/220	235/235	222/222	261/261
GS26		Gansu	Jingyuan	Huangshuzi	106.331	35.4982	S0	LC	207/207	260/260	196/196	230/230	231/231	196/196	190/190	257/257	241/241	294/294	273/273	289/289	220/220	235/235	218/222	265/265
GS28		Gansu	Yuzhong	Shuji	104.113	35.8431	S0	LC	205/205	260/260	196/196	230/230	229/229	196/196	190/190	257/257	241/241	294/294	273/273	289/289	220/220	235/235	213/213	265/265
GS29		Gansu	Pingchuan	Shuji	104.825	36.7281	S0	LC	205/205	260/260	196/196	230/230	229/229	196/196	190/190	257/257	241/241	294/294	273/273	289/289	220/220	235/235	222/222	265/265
GS30		Gansu	Huining	Shuji	105.053	35.6931	S0	LC/LY	205/205	260/260	196/196	231/231	229/229	196/196	190/190	257/257	241/241	291/291	273/281	289/289	220/220	235/235	222/222	265/265
GS32	00006767	Gansu	ND	Yiemei	100.295	37.34	S0	LC	205/205	260/260	196/196	230/230	231/231	194/196	190/190	257/257	241/241	291/291	273/273	289/289	220/220	235/235	222/222	260/265
HB2	00006440	Hebei	Hebeilongrao	Xiaohongshuzi	114.771	37.3502	S-15	Lf	205/205	260/260	196/196	230/230	233/233	196/196	190/190	257/257	241/241	294/294	273/273	289/289	220/220	235/235	222/222	261/261
HB3	00006445	Hebei	Hebeiweixian	Heishuzi	115.267	36.9758	S0	Lf	205/205	260/260	196/196	230/230	229/229	196/196	190/190	257/257	241/241	294/294	279/279	289/289	220/220	235/235	222/222	265/265
HB4	00006451	Hebei	Hebeilinxi	Shuzi	115.502	36.8707	S-15	Lf	205/205	260/260	196/196	232/232	229/229	194/194	187/187	257/257	241/241	291/291	279/279	289/289	220/220	235/235	222/222	267/267
HB5	00007036	Hebei	Weichang	Xiaoheimeizi	117.76	41.9386	S0	LY	205/205	260/260	196/196	230/230	229/229	196/196	190/190	248/248	241/241	294/294	273/273	281/281	220/220	235/235	222/222	265/265
HB8	00007090	Hebei	Xinglong	Meizi	117.501	40.4174	S0	Lf	205/205	260/260	196/196	230/230	231/231	196/196	190/190	257/257	241/241	291/291	279/279	289/289	220/220	235/235	226/226	267/267
HB9	00007096	Hebei	Xinglong	Shuzi(mei)	117.501	40.4174	S0	LY/Lf	205/205	260/260	196/196	230/230	231/231	196/196	190/190	257/257	244/244	294/294	273/273	289/289	220/220	235/235	218/218	265/267
HB10	00007100	Hebei	Chicheng	Xiaohuangmeizi	115.831	40.9129	S0	LY	205/205	260/260	196/196	230/230	231/231	196/196	190/190	257/257	241/241	294/294	273/273	289/289	220/220	235/235	218/218	265/265
HB11	00007116	Hebei	Fengning	Huangmeizi	116.649	41.2043	S0	LY	205/205	260/260	196/196	230/230	231/231	196/196	190/190	257/257	244/244	294/294	273/273	289/289	220/220	235/235	218/218	265/265
HB12	00007118	Hebei	Weichang	Meizi	117.76	41.9386	S-15	Lf	205/205	260/260	196/196	230/230	231/231	196/196	190/190	248/248	241/241	294/294	273/273	281/281	220/220	235/235	213/213	265/265
HB13	00007127	Hebei	Hejian	Huishuzi	116.1	38.4466	S-15	LY	205/205	260/260	196/196	233/233	229/229	194/194	190/190	257/257	241/241	294/294	281/281	289/289	220/220	235/235	222/222	265/265
HB14	00007156	Hebei	Gaocheng	Renqiushu	114.847	38.0217	S0	LY	205/205	260/260	196/196	232/232	229/229	194/194	190/190	257/257	241/241	294/294	279/279	289/289	220/220	235/235	230/230	265/265
HB15	00007197	Hebei	Yongnian	Xiaolihuangshu	114.491	36.7777	S-15	LY	205/205	260/260	196/196	232/232	233/233	196/196	187/190	257/257	241/241	294/294	279/279	289/289	220/220	235/235	230/230	265/265
HB16	00007198	Hebei	Yongnian	Chenzhuangbaishu	114.491	36.7777	S0	Lf	205/205	260/260	196/196	231/231	229/229	194/196	187/187	257/257	241/241	294/294	279/279	289/289	220/220	235/235	222/222	265/265
HB17	00007207	Hebei	Handan	Yuanshihuashu	114.539	36.6256	S-15	ND	205/205	260/260	196/196	232/232	229/229	194/196	187/187	257/257	241/241	294/294	279/279	289/289	220/220	235/235	218/218	265/265
HB18	00007214	Hebei	NDngongshi	Helishu	115.387	37.3615	S0	LY	205/205	260/260	196/196	232/232	229/229	196/196	190/190	257/257	241/241	294/294	281/281	289/289	220/220	235/235	222/222	265/265
HB19		Hebei	Zanhuangxian	Yidianhong	114.386	37.6656	ND	Lf	205/205	260/260	196/196	232/232	231/231	196/196	190/190	248/248	241/241	294/294	273/273	281/281	220/220	235/235	226/226	265/265
HB20		Hebei	Zanhuangxian	Heishuzi	114.386	37.6656	S-15	Lf	205/205	260/260	196/196	230/230	233/233	196/196	190/190	257/257	241/241	294/294	273/273	289/289	220/220	235/235	218/218	261/261
HLJ1	00000005	Heilongjiang	Nenjiangsuo	Huangmeizi	125.221	49.1858	S0	LY	205/205	260/260	195/195	230/230	231/231	196/196	190/190	257/257	241/241	294/294	281/281	289/289	220/220	235/235	220/220	269/269
HLJ2	00000012	Heilongjiang	Dedu	Baimeizi	126.205	48.5174	S-15	Lf	205/205	260/260	196/196	230/230	229/229	196/196	190/190	248/248	241/241	294/294	281/281	281/281	220/220	235/235	222/222	263/263
HLJ3	00000028	Heilongjiang	Baiquan	Heimeizi	126.1	47.5959	S0	Lf	205/205	260/260	196/196	231/231	231/231	196/196	190/190	257/257	241/241	294/294	279/279	289/289	220/220	235/235	226/226	265/265
HLJ4	00000034	Heilongjiang	Yian	Baimeizi	125.306	47.8935	S-15	Lf	227/227	260/260	196/196	232/232	224/224	199/199	190/190	257/257	241/241	294/294	279/279	289/289	220/220	235/235	226/226	265/265
HLJ5	00000037	Heilongjiang	Hailun	Huangmeizi	126.995	47.4675	S-15	LY	205/205	260/260	196/196	230/230	231/231	196/196	190/190	257/257	241/241	294/294	279/279	289/289	220/220	235/235	226/226	270/270
HLJ6	00000050	Heilongjiang	Fuyu	Anchunmei	124.474	47.7742	S-15	Lf	205/205	260/260	196/196	232/232	231/231	196/196	190/190	257/257	241/241	294/294	279/279	289/289	220/220	235/235	226/226	265/265
HLJ8	00000060	Heilongjiang	Longjiang	Huangmeizi	123.205	47.3387	S0/S-15	Lf	205/205	260/260	196/196	231/231	231/231	196/199	190/190	257/257	241/241	294/294	279/279	289/289	220/220	235/235	226/226	245/245
HLJ9	00000069	Heilongjiang	Duqi	Dabaimeizi	103.7	24.9108	ND	Lf	227/227	260/260	196/196	232/232	224/224	199/199	190/190	257/257	241/241	294/294	279/279	289/289	220/220	235/235	226/226	265/265
HLJ11	00000081	Heilongjiang	Fujin	Huangmeizi	132.038	47.2501	S-15	Lf	205/205	260/260	195/195	231/231	231/231	196/196	190/190	257/257	241/241	294/294	279/279	289/289	220/220	235/235	226/226	245/245
HLJ12	00000086	Heilongjiang	Fujin	Heitounianmeizi	132.038	47.2501	S-15	LC/LY	205/205	260/260	196/196	232/232	231/231	196/196	190/190	257/257	241/241	294/294	279/279	289/289	220/220	235/235	226/226	270/270
HLJ13	00000087	Heilongjiang	Fujin	Heitounianmeizi	132.038	47.2501	S-15	Lf	205/205	260/260	196/196	232/232	231/231	196/196	190/190	257/257	241/241	294/294	279/279	289/289	220/220	235/235	226/226	265/265
HLJ14	00000099	Heilongjiang	Huachuan	Baimeizi	130.719	47.0232	S-15	Lf	205/205	260/260	196/196	231/231	224/224	196/196	187/187	248/248	241/241	294/294	279/279	281/281	220/220	235/235	222/222	245/245
HLJ15	00000100	Heilongjiang	Huachuan	Baimeizi	130.719	47.0232	S-15	Lf	205/205	260/260	195/195	229/229	229/231	196/196	190/190	257/257	241/241	291/291	279/279	289/289	220/220	235/235	222/222	261/261
HLJ16	00000104	Heilongjiang	Huachuan	Etou	130.719	47.0232	S-15	LY	205/205	260/260	195/196	232/232	233/233	196/196	190/190	257/257	241/241	291/294	281/281	289/289	220/220	235/235	222/222	265/265
HLJ17	00000112	Heilongjiang	HuaNDn	Dahongshu	130.553	46.2392	S0	LY	205/205	260/260	196/196	231/231	231/231	199/199	190/190	257/257	241/241	294/294	279/279	289/289	220/220	235/235	226/226	265/265
HLJ18	00000128	Heilongjiang	Mishan	Meizi	131.878	45.5465	S-15	Lf	205/205	260/260	196/196	229/229	231/231	199/199	190/190	257/257	241/241	294/294	281/281	289/289	220/220	235/235	222/222	261/261
HLJ19	00000143	Heilongjiang	Mishan	Heimeizi	131.878	45.5465	S-15	LY	205/205	260/260	196/196	231/231	231/231	196/196	190/190	257/257	241/241	294/294	273/273	289/289	220/220	235/235	226/226	249/249
HLJ20	00000151	Heilongjiang	Jixi	Dahongpao	130.969	45.2951	S-15	Lf	205/205	260/260	196/196	230/230	231/231	196/196	190/190	257/257	241/241	294/294	273/273	289/289	220/220	235/235	222/222	265/265
HLJ21	00000164	Heilongjiang	Dongning	Dahongpao	131.126	44.0627	S-15	Lf	205/205	260/260	196/196	230/230	231/231	196/196	190/190	257/257	241/241	294/294	273/273	289/289	220/220	235/235	226/226	265/265
HLJ22	00000173	Heilongjiang	Muling	Huangmeizi	130.524	44.9188	S-15	Lf	205/205	260/260	195/195	231/231	232/232	196/196	190/190	257/257	241/241	291/294	281/281	289/289	220/220	235/235	226/226	245/261
HLJ23	00000177	Heilongjiang	Ningan	Hongmeizi	129.483	44.3407	S-15	Lf	205/205	260/260	196/196	230/230	231/231	196/196	190/190	257/257	241/241	294/294	273/273	289/289	220/220	235/235	222/222	265/265
HLJ26	00000200	Heilongjiang	Tonghe	Nianmeizi	128.749	45.9724	S0/S-15	Lf	205/205	260/260	195/195	229/229	231/231	196/196	190/190	257/257	241/241	294/294	279/279	289/289	220/220	235/235	222/222	249/249
HLJ27	00004222	Heilongjiang	Heilongjiangnongkeyuan	Jushimeizi(shu)	126.619	45.6871	S-15	Lf	205/205	260/260	196/196	232/232	231/231	196/196	190/190	257/257	241/241	294/294	279/279	289/289	220/220	235/235	213/213	265/265
HLJ28	00004861	Heilongjiang	Longjiang	Heimeizi	123.205	47.3387	S-15	Lf	205/205	260/260	196/196	232/232	231/231	196/196	190/190	257/257	241/241	294/294	279/279	289/289	220/220	235/235	226/226	265/265
HN2	00006653	Hainan	Qionghai	Jinshu	110.475	19.2584	S0/S-15	LC	205/205	260/260	196/196	232/232	231/231	194/194	187/187	257/257	241/241	294/294	279/279	289/289	220/220	235/235	226/226	265/272
IM1	00000478	Inner Mongolia	Humengmoqi	Huangqimeizi	112.744	43.1403	S-15	Lf	205/205	260/260	195/195	229/229	231/231	196/196	190/190	257/257	241/241	291/291	281/281	289/289	220/220	235/235	222/222	261/261
IM2	00000482	Inner Mongolia	Humeng	Humengheinianmei	112.744	43.1403	S-15	ND	205/205	260/260	196/196	232/232	231/231	196/196	190/190	257/257	241/241	294/294	279/279	289/289	220/220	235/235	222/222	265/265
IM3	00000484	Inner Mongolia	Humeng	Humenglishuzi	112.744	43.1403	S-15	ND	205/205	260/260	196/196	231/231	?/?	196/196	190/190	257/257	241/241	291/291	279/279	289/289	220/220	235/235	226/226	245/245
IM4	00000488	Inner Mongolia	zenmengzuozhongqi	Zouzhongqihongnianmei	123.312	44.1266	S-15	Lf	205/205	260/260	195/195	229/229	231/231	196/196	190/190	257/257	241/241	291/291	281/281	289/289	220/220	235/235	222/222	261/261
IM5	00000700	Inner Mongolia	Yimengnongkesuo	Yimengyidianzong	109.781	39.6083	S-15	LY	205/205	260/260	196/196	230/230	231/231	196/196	190/190	248/248	241/241	294/294	281/281	281/281	220/220	235/235	222/222	265/265
IM6	00002242	Inner Mongolia	Baminglinhe	Linhedahuangmeizi	107.427	40.7583	S0	LC/LY	205/205	260/260	196/196	230/230	231/231	196/196	190/190	257/257	241/241	294/294	273/273	289/289	220/220	235/235	213/213	265/265
IM8	00002250	Inner Mongolia	Baminglinhe	Linhehuangmeizi	107.427	40.7583	S-15	Lf	205/205	260/260	196/196	229/229	231/231	196/196	190/190	257/257	241/241	294/294	281/281	289/289	220/220	232/232	222/222	265/265
IM9	00002487	Inner Mongolia	Yimengnongkesuo	Yimengdahuangmei	109.781	39.6083	S0	LY	205/205	260/260	196/196	230/230	235/235	196/196	190/190	257/257	241/241	294/294	281/281	289/289	220/220	235/235	213/213	265/265
IM10	00004268	Inner Mongolia	Wumengxinghe	Xiaohongshu	113.834	40.8723	S-15	Lf	205/205	260/260	196/196	229/229	229/229	196/196	190/190	248/248	241/241	294/294	281/281	281/281	220/220	235/235	218/218	261/261
IM11	00007238	Inner Mongolia	Bameng	Dahongshuzi	107.427	40.7583	S0	LC	205/205	260/260	196/196	230/230	231/231	196/196	190/190	248/248	241/241	294/294	281/281	281/281	220/220	235/235	218/218	261/261
IM13	00007247	Inner Mongolia	Yimeng	Niuluandanhuangmei	109.781	39.6083	S0	Lf	205/205	260/260	196/196	230/230	231/231	196/196	190/190	257/257	241/241	294/294	281/281	289/289	220/220	235/235	218/218	261/261
IM14	00007275	Inner Mongolia		Meizi	111.695	45.22	S0	Lf	205/205	260/260	195/195	232/232	231/231	196/196	190/190	248/248	241/241	294/294	279/279	281/281	220/220	235/235	222/222	265/265
IM15	00006764	Inner Mongolia	Yimengdongsheng	Dianxingziganyemei	109.975	39.8161	S0	LC	227/227	260/260	196/196	229/229	227/227	196/196	190/190	257/257	237/237	291/291	273/273	289/289	230/230	232/232	?/?	263/263
IM16	00007225	Inner Mongolia	Neimengyimeng	Yijiaoyeshu	109.823	39.6102	S0	LC	205/205	260/260	196/196	229/229	221/221	192/192	187/187	257/257	241/241	291/291	275/275	289/289	220/220	235/235	213/213	254/254
IM17	00007276	Inner Mongolia		Shuangermei	111.695	45.22	S0	ND	205/205	260/260	195/195	230/230	233/233	196/196	187/190	257/257	241/246	294/294	273/273	289/289	220/230	235/235	218/218	261/261
IM19	00007237	Inner Mongolia	Bameng	Xiaohongshuzi	107.427	40.7583	S0	LY	205/205	260/260	196/196	230/230	229/229	196/196	190/190	257/257	241/241	294/294	279/279	289/289	220/220	235/235	218/218	261/261
IM20	00007242	Inner Mongolia	Dongsanmeng	Hongshuzi	120.232	42.7036	S0	LY	205/205	260/260	196/196	230/230	?/?	196/196	190/190	257/257	237/237	294/294	273/273	289/289	230/230	235/235	222/222	265/265
JL1	00000327	Jilin	Zhenfen	Huangmeizi	123.2	45.8474	S-15	Lf	205/205	260/260	195/195	232/232	231/231	196/196	190/190	248/248	241/241	294/294	279/279	281/281	220/220	235/235	222/222	267/267
JL2	00000410	Jilin	Jian	Hongmeizi	126.184	41.1304	S-15	Lf	205/205	260/260	196/196	229/229	233/233	196/196	190/190	257/257	241/241	294/294	281/281	289/289	220/220	235/235	222/222	265/265
JL7	00005720	Jilin	Huijiangshi	Sandaogouhemeizi	126.432	41.9433	S0	Lf	205/205	260/260	196/196	230/230	235/235	196/196	190/190	257/257	241/241	294/294	273/273	289/289	220/220	235/235	222/222	265/265
JL8	00005723	Jilin	Huijiangshi	Sanchaziheimeizi	126.432	41.9433	S0	Lf	205/205	260/260	196/196	231/231	235/235	196/196	190/190	257/257	241/241	294/294	273/273	289/289	220/220	235/235	222/222	265/265
JL9	00006562	Jilin	Jilin	Yantouheishu	126.55	43.8379	S-15	Lf	205/205	260/260	196/196	230/230	233/233	196/196	190/190	248/248	241/241	294/294	273/273	281/281	220/220	235/235	213/213	261/261
LN1	00000413	Liaoning	Changtu	Changtuhongmeizi	124.111	42.7858	S-15	LY	205/205	260/260	195/195	230/230	231/231	196/196	190/190	257/257	241/241	294/294	281/281	289/289	220/220	235/235	222/222	265/265
LN2	00000472	Liaoning	Xinjin	Xinjinbaimeizi	115.42	23.1203	S-15	Lf	205/205	260/260	196/196	232/232	233/233	196/196	190/190	248/248	241/241	294/294	279/279	281/281	220/220	235/235	226/226	267/267
LN3	00000473	Liaoning	Fuxian	Jinhuangshu	110.363	23.4423	S-15	Lf	205/205	260/260	196/196	232/232	230/230	196/196	187/187	257/257	241/241	294/294	279/279	289/289	220/220	235/235	222/222	265/265
LN4	00005782	Liaoning	Chaoyang	Dajinsui	120.45	41.5737	S0	Lf	205/205	260/260	196/196	230/230	229/229	196/196	190/190	257/257	241/241	291/291	281/281	289/289	220/220	235/235	222/222	254/254
NX1	00000702	Ningxia	Pingluo	Huinonghuangnianshu	106.547	38.9061	S-15	Lf	205/205	260/260	196/196	230/230	229/229	196/196	190/190	248/248	241/241	291/291	273/273	281/281	220/220	235/235	213/213	261/261
NX2	00000704	Ningxia	Lingwu	Huobopishuzi	106.34	38.1027	S-15	Lf	205/205	260/260	196/196	230/230	229/229	196/196	190/190	257/257	241/241	294/294	273/273	289/289	220/220	235/235	213/213	267/267
NX3	00000705	Ningxia	Yanchi	Huangruanmeizi	107.407	37.7829	S0	LC	205/205	260/260	196/196	230/230	237/237	196/196	190/190	257/257	241/241	294/294	273/273	281/281	220/220	235/235	222/222	265/265
NX4	00000707	Ningxia	Yanchi	Heiruanmeizi	107.407	37.7829	S-15	Lf	205/205	260/260	196/196	230/230	237/237	196/196	190/190	257/257	241/241	291/291	281/281	289/289	220/220	235/235	226/226	265/265
NX5	00002518	Ningxia	Pingluo	Pingluozigan	106.547	38.9061	S0	LC	205/205	260/260	196/196	230/230	232/232	196/196	190/190	257/257	241/241	294/294	281/281	289/289	220/220	235/235	222/222	267/267
NX6	00006776	Ningxia	Guyuannongkesuo	Haiyuanziganhong	106.243	36.0159	S0	LY	205/205	260/260	196/196	232/232	229/229	196/196	190/190	257/257	241/241	291/291	273/273	289/289	220/220	235/235	222/222	265/265
NX7	00006780	Ningxia	Guyuannongkesuo	Heichengxiaoheimei	106.243	36.0159	S0	LC	205/205	260/260	196/196	231/231	231/231	196/196	190/190	257/257	241/241	291/291	281/281	289/289	220/220	235/235	226/226	263/263
NX8	00006781	Ningxia	Guyuannongkesuo	Gugutou-2	106.243	36.0159	S0	Lf	205/205	260/260	196/196	230/230	229/229	196/196	190/190	248/248	241/241	294/294	281/281	281/281	220/220	235/235	222/222	260/260
NX9	00006783	Ningxia	Guyuannongkesuo	60tianxiaoheimei	106.243	36.0159	S0	LY	205/205	260/260	196/196	231/231	232/232	196/196	190/190	257/257	241/241	291/291	281/281	289/289	220/220	235/235	222/222	265/265
NX10	00006786	Ningxia	Guyuanhonghe	60tianmeizi	106.68	35.7706	S0	LC/Lf	205/205	260/260	196/196	231/231	229/229	196/196	190/190	257/257	241/241	291/294	286/286	289/289	220/220	235/235	222/222	260/269
NX12	00006793	Ningxia	Guyuannongkesuo	Tanshanhuangxiaomei	106.243	36.0159	S0	LC	205/205	260/260	196/196	230/230	231/231	196/196	190/190	248/248	241/241	291/291	273/273	281/281	220/220	235/235	222/222	269/269
NX14	00006797	Ningxia	Guyuannongkesuo	Huangdameizi	106.243	36.0159	S-15	LY	205/205	260/260	196/196	231/231	229/229	196/196	187/187	257/257	241/241	294/294	279/279	289/289	220/220	235/235	222/222	261/261
NX15	00006801	Ningxia	Ningxianongkesuo	Dongshanzigan	106.243	36.0159	S0	Lf	205/205	260/260	196/196	230/230	233/233	196/196	190/190	257/257	244/244	291/291	273/273	289/289	220/220	235/235	222/222	260/260
NX16	00006804	Ningxia	Guyuannongkesuo	Niudanmeizi	106.243	36.0159	S0	LC	205/205	260/260	196/196	230/230	229/229	196/196	190/190	257/257	244/244	291/291	273/273	289/289	220/220	235/235	222/222	265/265
NX18	00006827	Ningxia	Guyuannongkesuo	Zijumeizi	106.243	36.0159	S0	LC	205/205	260/260	196/196	230/230	231/231	196/196	190/190	257/257	244/244	291/291	273/273	289/289	220/220	235/235	222/222	265/265
NX19	00006832	Ningxia	Guyuannongkesuo	Misuimei	106.243	36.0159	S0	LC	205/205	260/260	196/196	230/230	237/237	196/196	190/190	257/257	244/244	294/294	281/281	289/289	220/220	235/235	222/222	265/265
NX20	00006833	Ningxia	Guyuannongkesuo	Bashengban	106.243	36.0159	ND	ND	205/205	260/260	196/196	232/232	231/231	196/196	190/190	257/257	241/241	294/294	279/279	289/289	220/220	235/235	218/218	265/265
NX21	00006837	Ningxia	Guyuannongkesuo	Daolinsike	106.243	36.0159	S0	Lf	205/205	260/260	196/196	232/232	229/229	196/196	187/187	257/257	241/241	291/291	273/273	289/289	220/220	235/235	222/222	265/265
NX22	00006838	Ningxia	Guyuannongkesuo	Chengchuimei	106.243	36.0159	S0	LY	205/205	260/260	196/196	232/232	229/229	194/194	190/190	257/257	241/241	294/294	279/279	289/289	220/220	235/235	222/222	265/265
NX24	00006849	Ningxia	Guyuannongkesuo	Heietou	106.243	36.0159	S-15	Lf	227/227	260/260	196/196	230/230	231/231	196/196	190/190	257/257	241/241	294/294	279/279	289/289	220/220	235/235	222/222	265/265
NX26	00006853	Ningxia	Guyuannongkesuo	Shengnongchanghongmeizi	106.243	36.0159	S0	Lf	205/205	260/260	196/196	232/232	235/235	196/196	190/190	257/257	241/241	291/291	273/273	289/289	220/220	232/232	222/222	265/265
NX27	00007252	Ningxia	ND	Hongmeizi	106.5	36.5	S0	LY	205/205	260/260	196/196	230/230	232/232	196/196	190/190	257/257	241/241	291/291	281/281	289/289	220/220	235/235	222/222	260/260
NX30	00007297	Ningxia	ND	Helandahong	106.5	36.5	S0	LC	205/205	260/260	196/196	230/230	229/229	196/196	190/190	248/248	241/241	294/294	281/281	281/281	220/220	235/235	213/213	260/260
NX31	00007304	Ningxia	ND	Lingwuxiaomei	106.5	36.5	S0	LC	205/205	260/260	196/196	230/230	229/229	196/196	190/190	257/257	241/241	294/294	273/273	289/289	220/220	232/232	222/222	261/261
NX32	00007306	Ningxia	ND	Wutaibaohuimei	106.5	36.5	S0	LC	205/205	260/260	196/196	230/230	231/231	196/196	190/190	257/257	241/241	291/291	273/273	289/289	220/220	235/235	218/218	267/267
NX33	00007308	Ningxia	ND	90tianmei	106.5	36.5	S0	LC/LY	205/205	260/260	196/196	230/230	229/231	196/196	190/190	248/248	241/241	294/294	273/279	281/281	220/230	235/235	213/222	260/260
NX34	00007309	Ningxia	ND	Huangmei	106.5	36.5	S0	LC	207/207	260/260	196/196	233/233	237/237	196/196	190/190	257/257	241/241	294/294	279/279	289/289	220/220	235/235	222/222	265/265
QH1	00005539	Qinghai	Minhe	Xiaohongmeizi	102.831	36.3205	S0	Lf	205/205	260/260	196/196	230/230	229/229	196/196	190/190	257/257	241/241	291/291	281/281	289/289	220/220	235/235	222/222	254/254
QH3	00007420	Qinghai	Ledu	Jinmei	102.402	36.4821	S0	LC	203/203	260/260	196/196	230/230	229/229	196/196	190/190	257/257	244/244	291/291	281/281	289/289	220/220	232/232	222/222	265/265
QH7	00007429	Qinghai	Minhe	Hehongmei	102.831	36.3205	S0	Lf	205/205	260/260	196/196	230/230	227/227	196/196	190/190	257/257	241/241	291/291	273/273	289/289	220/220	235/235	222/222	265/265
QH8	00007431	Qinghai	Minhe	Huimeizi	102.831	36.3205	S0	LC	205/205	260/260	196/196	230/230	235/235	196/196	190/190	257/257	241/241	291/291	273/273	289/289	220/220	232/232	226/226	265/265
QH9	00007432	Qinghai	Minhe	Huangluanmei	102.831	36.3205	S-15	Lf	205/205	260/260	196/196	232/232	229/229	196/196	190/190	257/257	241/241	291/291	279/279	289/289	220/220	235/235	226/226	265/265
QH10	00007433	Qinghai	Minhe	Huangshoumei	102.831	36.3205	S0	Lf	203/203	260/260	196/196	230/230	237/237	196/196	190/190	257/257	241/241	291/291	281/281	289/289	220/220	232/232	222/222	261/261
QH11	00007435	Qinghai	Ledu	Heiyingmei	102.402	36.4821	S0	Lf	205/205	260/260	195/195	230/230	227/232	196/196	190/190	248/257	241/241	291/294	273/282	281/289	220/220	235/235	222/222	260/265
QH12	00007436	Qinghai	Ledu	Saozhouhuangmei	102.402	36.4821	S0	Lf	205/205	260/260	196/196	230/230	229/229	196/196	190/190	257/257	241/241	291/291	281/281	289/289	220/220	235/235	222/222	254/254
QH13	00007443	Qinghai	Ledu	Huangyingmei	102.402	36.4821	S0	Lf	205/205	260/260	196/196	230/230	231/231	196/196	190/190	257/257	241/241	291/291	281/281	289/289	220/220	235/235	222/222	254/254
QH14	00007445	Qinghai	Ledu	Hehongmei	102.402	36.4821	S0	Lf	203/203	260/260	196/196	230/230	233/233	196/196	190/190	257/257	241/241	291/291	273/273	289/289	220/220	232/232	218/218	260/260
QH15	00007450	Qinghai	Minhe	Baigezidan	102.831	36.3205	S0	Lf	205/205	260/260	196/196	230/230	229/229	196/196	190/190	257/257	241/241	291/291	281/281	289/289	220/220	235/235	222/222	254/254
QH16	00007454	Qinghai	Minhe	Baipimei	102.831	36.3205	S-15	ND	205/205	260/260	196/196	232/232	229/229	196/196	187/187	257/257	241/241	294/294	279/279	289/289	220/220	235/235	222/222	265/265
QH19	00007466	Qinghai	Xunhua	Xiaojinmei	102.486	35.8486	S0	Lf	205/205	260/260	196/196	230/230	229/229	196/196	187/187	248/248	241/241	291/291	273/273	281/281	220/220	235/235	222/222	258/258
QH20	00007468	Qinghai	Xunhua	Huimeizi	102.486	35.8486	S0	ND	205/205	260/260	196/196	230/230	237/237	196/196	190/190	257/257	241/241	291/291	273/273	289/289	220/220	235/235	222/222	260/260
QH21	00007469	Qinghai	Xunhua	Huimamei	102.486	35.8486	S0	LC	205/205	260/260	196/196	230/230	235/235	196/196	190/190	257/257	241/241	291/291	273/273	289/289	220/220	232/232	224/224	265/265
QH22	00007471	Qinghai	Xunhua	Qingsaozhoumei	102.486	35.8486	S0	LC	205/205	260/260	196/196	230/230	229/229	196/196	190/190	257/257	241/241	291/291	273/273	289/289	220/220	235/235	213/213	265/265
QH23	00007472	Qinghai	Xunhua	Danhuangmei	102.486	35.8486	S0	Lf	203/203	260/260	196/196	230/230	232/232	196/196	190/190	257/257	241/241	291/291	281/281	289/289	220/220	235/235	222/222	260/260
QH24	00007473	Qinghai	Xunhua	Huimeizi	102.486	35.8486	S0	Lf	203/203	260/260	196/196	230/230	229/229	196/196	190/190	257/257	241/241	291/291	273/273	289/289	220/220	235/235	222/222	261/261
QH26	00007491	Qinghai	Huangzhong	Erbaimei	101.572	36.5009	S0	Lf	205/205	260/260	196/196	230/230	235/235	196/196	187/187	257/257	241/241	291/291	275/281	289/289	220/220	235/235	222/222	265/265
QH27	00007498	Qinghai	Pingan	Huanglimei	102.109	36.5006	S0	Lf	205/205	260/260	196/196	230/230	229/229	196/196	190/190	257/257	241/241	291/291	281/281	289/289	220/220	235/235	222/222	254/254
QH28	00007503	Qinghai	Xiningshi	Hehongmei	101.778	36.6171	S0	Lf	205/205	260/260	196/196	230/230	227/227	196/196	190/190	257/257	241/241	291/291	273/273	289/289	220/220	235/235	222/222	265/265
QH29	00007504	Qinghai	Xiningshi	Bailaomei	101.778	36.6171	S0	Lf	205/205	260/260	196/196	230/230	229/229	196/196	190/190	257/257	241/241	291/291	282/282	289/289	220/220	235/235	222/222	254/254
QH30	00007505	Qinghai	Xiningshi	Lahuangmei	101.778	36.6171	S0	Lf	203/205	260/260	196/196	230/230	229/237	196/196	190/190	257/257	241/241	291/291	281/281	289/289	220/220	232/235	222/224	260/265
QH31	00007507	Qinghai	Huzhu	Lahuangmei	101.958	36.8437	S0	Lf	205/205	260/260	196/196	230/230	235/235	196/196	190/190	257/257	241/241	291/291	281/281	289/289	220/220	235/235	224/224	260/260
QH32	00007514	Qinghai	Jianzha	Dalimei	102.031	35.9383	S-15	LY	205/205	260/260	196/196	229/229	231/231	196/196	190/190	257/257	241/241	294/294	281/281	289/289	220/220	235/235	218/218	265/265
SD1	00006581	Shandong	ND	Hongmei(shu)	118.315	36.19	S-15	Lf	205/205	260/260	196/196	232/232	229/229	196/196	190/190	257/257	241/241	294/294	279/279	289/289	220/220	235/235	222/222	265/265
SD2	00006607	Shandong	Guangrao	Yuejinhuang	118.407	37.0537	S-15	Lf	205/205	260/260	196/196	232/232	229/229	196/196	187/187	257/257	241/241	294/294	279/279	289/289	220/220	235/235	222/222	265/265
SD3	00006632	Shandong	Huaifangnongkesuo	Huangshuzi	119.183	36.7071	S-15	ND	205/205	260/260	195/195	229/229	231/231	196/196	190/190	257/257	241/241	294/294	281/281	289/289	220/220	235/235	222/222	?/?
SD4	00007340	Shandong	ND	Dabaimei	118.315	36.19	S0	ND	205/205	260/260	196/196	232/232	?/?	196/196	187/187	257/257	241/241	294/294	279/279	289/289	220/220	235/235	222/222	269/269
SD5	00007343	Shandong	ND	Baimei	118.315	36.19	S0	Lf	205/205	260/260	196/196	232/232	229/229	196/196	187/187	257/257	241/241	294/294	279/279	289/289	220/220	235/235	222/222	265/265
SHX2	00001633	Shaanxi	Yulin	Heigezao	109.735	38.2853	S-15	Lf	205/205	260/260	196/196	230/230	237/237	196/196	190/190	257/257	241/241	294/294	281/281	289/289	220/220	235/235	213/213	263/263
SHX3	00001635	Shaanxi	Yulin	Erwahui	109.735	38.2853	S-15	Lf	205/205	260/260	196/196	230/230	229/229	196/196	190/190	257/257	241/241	294/294	273/273	289/289	220/220	235/235	213/213	265/265
SHX5	00001637	Shaanxi	Hengshan	Meizi	112.868	27.2304	S0	Lf	205/205	260/260	196/196	229/229	229/229	196/196	190/190	248/248	241/241	294/294	273/273	281/281	220/220	235/235	222/222	260/260
SHX7	00003806	Shaanxi	Zhidan	Changmei	108.768	36.8222	S0	Lf	205/205	260/260	196/196	230/230	229/229	196/196	190/190	248/248	241/241	294/294	273/273	281/281	220/220	235/235	222/222	263/263
SHX8	00004821	Shaanxi	Ningshan	Nuomizi(shu)	108.314	33.3103	S-15	LY	205/205	260/260	196/196	232/232	229/229	196/196	187/187	243/243	241/241	294/294	279/279	275/275	220/220	235/235	222/222	265/265
SHX9	00004824	Shaanxi	Ningshan	Nuomei(shu)	108.314	33.3103	S-15	Lf	205/205	260/260	196/196	232/232	229/229	196/196	190/190	257/257	241/241	294/294	279/279	289/289	220/220	235/235	226/226	267/267
SHX10	00005435	Shaanxi	Yichuan	Laomeizi	110.164	36.0518	S0	Lf	205/205	260/260	196/196	230/230	235/235	196/196	190/190	248/248	241/241	294/294	273/273	281/281	220/220	235/235	222/222	265/265
SHX11	00005436	Shaanxi	Yichuan	Baiganlaomei	110.164	36.0518	S0	Lf	205/205	260/260	196/196	230/230	235/235	196/196	190/190	248/248	241/241	294/294	273/273	281/281	220/220	235/235	222/222	265/265
SHX14	00005451	Shaanxi	Huangling	Yingmeizi	109.263	35.5794	S0	Lf	205/205	260/260	196/196	229/229	231/231	196/196	190/190	257/257	241/241	294/294	281/281	289/289	220/220	235/235	222/222	265/265
SHX16	00005458	Shaanxi	Yijun	Heimeizi	109.117	35.3986	S0	ND	205/205	260/260	196/196	229/229	229/229	196/196	190/190	248/248	241/241	294/294	273/273	281/281	220/220	235/235	222/222	260/260
SHX17	00005464	Shaanxi	Heyang	Baigezidan	110.149	35.2376	S0	Lf	205/205	260/260	196/196	229/229	229/229	196/196	190/190	248/248	241/241	294/294	273/273	281/281	220/220	235/235	222/222	260/260
SHX18	00005466	Shaanxi	Chengcheng	Chengchuihuangmei	109.932	35.1902	S0	LC	205/205	260/260	196/196	230/230	229/229	196/196	187/187	257/257	241/241	294/294	273/273	289/289	220/220	235/235	218/218	263/263
SHX19	00005283	Shaanxi	Dingbian	Huangmeizi	107.601	37.5946	S0	LY	205/205	260/260	196/196	231/231	229/229	196/196	190/190	257/257	241/241	294/294	273/273	289/289	220/220	235/235	222/222	260/260
SHX21	00004741	Shaanxi	Zhidan	Heiruanmei(shu)	108.768	36.8222	S-15	Lf	205/205	260/260	196/196	229/229	235/235	196/196	190/190	257/257	241/241	294/294	273/273	289/289	220/220	235/235	222/222	265/265
SHX22	00005423	Shaanxi	YaNDn	Zisuimei	109.49	36.5854	S0	Lf	205/205	260/260	196/196	230/230	231/231	196/196	190/190	248/248	241/241	294/294	281/281	281/281	220/220	235/235	213/213	265/265
SHX23		Shaanxi	Yulin	Hongmeizi	109.735	38.2853	S-15	Lf	205/205	260/260	196/196	230/230	229/229	196/196	187/190	248/248	241/241	294/294	273/273	281/281	220/220	235/235	222/222	261/261
SX1	00000834	Shanxi	DatongxiNDongqu	Ziganbaishu	113.14	40.2559	S-15	LY	205/205	260/260	196/196	230/232	231/231	196/196	190/190	248/248	241/241	294/294	273/281	281/281	220/220	235/235	222/222	269/269
SX5	00000988	Shanxi	Zuoyun	Xiaojinhuangshu	112.703	40.0138	S-15	LY	205/205	260/260	196/196	230/232	231/231	196/196	190/190	248/248	247/247	294/294	273/273	281/281	220/220	235/235	222/222	265/269
SX6	00006588	Shanxi	ND	Yidianhong	112.235	37.4	S-15	Lf	205/205	260/260	196/196	230/230	229/229	196/196	190/190	257/257	241/241	294/294	279/279	289/289	220/220	235/235	213/213	269/269
SX7	00006591	Shanxi	ND	Hongshu	112.235	37.4	S-15	Lf	205/205	260/260	196/196	230/230	229/229	196/196	190/190	257/257	241/241	294/294	273/273	289/289	220/220	235/235	222/222	263/263
SX8	00006593	Shanxi	ND	Hongpishu	112.235	37.4	S0	Lf	205/205	260/260	195/195	230/230	229/229	196/196	190/190	257/257	241/241	294/294	273/273	289/289	220/220	235/235	222/222	261/261
SX9	00006595	Shanxi	ND	Heishu	112.235	37.4	S-15	Lf	205/205	260/260	195/195	230/230	229/229	196/196	187/187	257/257	241/241	294/294	273/273	289/289	220/220	235/235	209/209	263/263
SX12	00006604	Shanxi	ND	Huangliangshu	112.235	37.4	S-15	Lf	205/205	260/260	196/196	230/230	229/229	196/196	190/190	248/248	241/241	294/294	273/273	281/281	220/220	235/235	213/213	270/270
SX14	00007362	Shanxi	ND	Wutaihuangmei	112.235	37.4	S0	LC	205/205	260/260	196/196	230/230	231/231	196/196	190/190	248/248	241/241	294/294	273/273	281/281	220/220	235/235	222/222	256/256
SX15		Shanxi	Pingdingxian	Hongshuzi	113.63	37.8043	S-15	Lf	205/205	260/260	196/196	230/230	229/229	196/196	190/190	257/257	241/241	294/294	273/273	289/289	220/220	235/235	222/222	263/263
SX16		Shanxi	Kelanxian	Huangshuzi	111.573	38.7042	S0/S-15	Lf	205/205	260/260	196/196	230/230	231/231	196/196	190/190	248/248	241/241	294/294	273/273	281/281	220/220	235/235	218/218	261/261
SX17		Shanxi	Dingxiangxian	Hongshu	112.957	38.4735	S-15	Lf	205/205	260/260	196/196	230/230	229/229	196/196	190/190	257/257	241/241	294/294	279/279	289/289	220/220	235/235	222/222	265/265
SX19		Shanxi	Datong	Baishuzi	113.3	40.0768	S0	Lf	205/205	260/260	196/196	230/230	231/231	196/196	190/190	257/257	241/241	294/294	273/273	289/289	220/220	235/235	222/222	265/265
SX20		Shanxi	Pingdingxian	Dabaishu	113.63	37.8043	S-15	Lf	205/205	260/260	196/196	230/230	229/229	196/196	190/190	248/248	241/241	294/294	273/273	281/281	220/220	235/235	222/222	265/265
SX21		Shanxi	Mishanxian	Zhanshu	106.174	34.9703	S0	LC/LY	205/205	260/260	196/196	230/230	231/231	196/196	190/190	248/248	241/241	294/294	273/279	281/281	220/220	232/235	213/222	256/260
SX23		Shanxi	Shuozhoushi	Huangmeizi	112.433	39.3316	S-15	Lf	205/205	260/260	195/195	229/229	233/233	196/196	190/190	257/257	241/241	294/294	273/273	289/289	220/220	235/235	218/218	265/265
SX24		Shanxi	Yangquan	Hongmeizi	113.58	37.8567	S-15	Lf	205/205	260/260	196/196	230/230	229/229	196/196	190/190	257/257	241/241	294/294	273/273	289/289	220/220	235/235	222/222	265/265
SX27		Shanxi	Jiangxian	Baimeizi	111.572	35.4918	S0	Lf	205/205	260/260	196/196	230/230	229/229	196/196	190/190	248/248	241/241	294/294	273/273	281/281	220/220	235/235	222/222	261/261
SX29		Shanxi	Qinshui	Heishuzi	112.187	35.6903	S-15	Lf	205/205	260/260	196/196	230/230	229/229	196/196	190/190	248/248	241/241	294/294	281/281	281/281	220/220	235/235	213/213	263/263
SX30	00006762	Shanxi	ND	Yemeizi	112.235	37.4	S0	LC	205/205	260/260	195/195	229/229	221/221	196/196	190/190	248/248	241/241	291/291	271/271	281/281	220/220	232/232	222/222	238/238
XJ1	00000750	Xinjiang	Shawan	Baimeizi	85.6194	44.3264	S0	Lf	205/205	260/260	196/196	230/230	227/232	196/196	190/190	248/257	241/241	291/294	282/282	281/289	220/220	235/235	222/222	260/265
XJ2	00007345	Xinjiang	ND	Shulefumei	84.71	40.775	S0	Lf	205/205	260/260	196/196	230/230	235/235	196/196	187/187	257/257	241/241	294/294	273/281	289/289	220/220	235/235	213/213	265/265
XJ3	00006766	Xinjiang	ND	Yiemeizi	84.71	40.775	S0/S-15	LY	205/205	260/260	196/196	229/229	227/227	196/196	190/190	257/257	241/241	291/291	273/273	289/289	230/230	232/232	222/222	263/263
